# Supplementary material for: The Response to Oxidative Damage Correlates with Driver Mutations and Clinical Outcome in Patients with Myelofibrosis
Source: Antioxidants (Basel). 2022 Jan 5;11(1):113. doi: 10.3390/antiox11010113 (PMC8772737; doi:10.3390/antiox11010113)
Supplement: Supplementary file 1 [file antioxidants-11-00113-s001.zip]

Archive with 1 entries (1 files):
- antioxidants-1516861-supplementary.pdf
